# Supplementary material for: The Impact of Goal Disturbance after Cancer on Cortisol Levels over Time and the Moderating Role of COMT
Source: PLoS One. 2015 Aug 27;10(8):e0135708. doi: 10.1371/journal.pone.0135708 (PMC4552095; doi:10.1371/journal.pone.0135708)
Supplement: S1 Dataset — (XLS) [file pone.0135708.s001.xls]

## Sheet: S2 Dataset voor excel
Respnr	DATE.D1T2	DATE.D2T2	DATE.D1T3	DATE.D2T3	AWAKE.D1T2	TIME_SAL.1D1T2	TIME_SAL.2D1T2	BEDTIME.D1T2	TIME_SAL.3D1T2	AWAKE.D2T2	TIME_SAL.1D2T2	TIME_SAL.2D2T2	BEDTIME.D2T2	TIME_SAL.3D2T2	AWAKE.D1T3	TIME_SAL.1D1T3	TIME_SAL.2D1T3	BEDTIME.D1T3	TIME_SAL.3D1T3	AWAKE.D2T3	TIME_SAL.1D2T3	TIME_SAL.2D2T3	BEDTIME.D2T3	TIME_SAL.3D2T3	DiffAwakeBed.D1T2	DiffAwakeBed.D2T2	DiffAwakeBed.D1T3	DiffAwakeBed.D2T3	AWAKEMEAN	BEDTIMEMEAN	DIFFAWAKEBEDTIME	CORTISOL.1D1T2	CORTISOL.2D1T2	CORTISOL.3D1T2	CORTISOL.1D2T2	CORTISOL.2D2T2	CORTISOL.3D2T2	CORTISOL.1D1T3	CORTISOL.2D1T3	CORTISOL.3D1T3	CORTISOL.1D2T3	CORTISOL.2D2T3	CORTISOL.3D2T3	Diabetes	COMT	ValVal	MetMet	Ziekenhuis	A_Datum
1022	2012-07-09	2012-07-10	2013-06-15	2013-06-16	1899-12-31 06:50:00	1899-12-31 06:55:00	1899-12-31 07:15:00	1900-01-01 00:45:00	1900-01-01 00:15:00	1899-12-31 07:40:00	1899-12-31 07:45:00	1899-12-31 08:05:00	1900-01-01 00:35:00	1900-01-01 00:05:00	1899-12-31 08:15:00	1899-12-31 08:20:00	1899-12-31 08:45:00	1900-01-01 00:40:00	1900-01-01 00:15:00	1899-12-31 08:20:00	1899-12-31 08:25:00	1899-12-31 08:50:00	1900-01-01 00:30:00	1899-12-31 23:55:00	1899-12-31 17:55:00	1899-12-31 16:55:00	1899-12-31 16:25:00	1899-12-31 16:10:00	1899-12-31 07:46:15	1900-01-01 00:37:30	1899-12-31 16:51:15	6.033	12.779	0.86	12.966	18.44	0.61	8.815	10.125	1.162	13.683	9999	1.534	0	2	0	0	1	2011-12-01
1029	2012-08-13	2012-08-14	2013-09-09	2013-09-10	1899-12-31 07:30:00	1899-12-31 07:30:00	1899-12-31 08:00:00	1899-12-31 23:40:00	1899-12-31 23:30:00	1899-12-31 07:40:00	1899-12-31 07:40:00	1899-12-31 08:06:00	1899-12-31 23:35:00	1899-12-31 23:20:00	1899-12-31 06:45:00	1899-12-31 06:50:00	1899-12-31 07:35:00	1899-12-31 23:10:00	1899-12-31 22:55:00	1899-12-31 06:45:00	1899-12-31 06:55:00	1899-12-31 07:35:00	1899-12-31 23:10:00	1899-12-31 22:55:00	1899-12-31 16:10:00	1899-12-31 15:55:00	1899-12-31 16:25:00	1899-12-31 16:25:00	1899-12-31 07:10:00	1899-12-31 23:23:45	1899-12-31 16:13:45	11.605	7.433	0.479	10.585	11.084	0.376	8.875	12.621	0.668	8.821	6.397	0.322	#NULL!	2	0	0	1	2012-02-09
1057	2013-01-19	2013-01-20	2014-01-12	2014-01-13	1899-12-31 06:15:00	1899-12-31 06:17:00	1899-12-31 06:47:00	1900-01-01 00:45:00	1900-01-01 00:30:00	1899-12-31 10:45:00	1899-12-31 10:55:00	1899-12-31 11:25:00	1899-12-31 23:40:00	1899-12-31 23:24:00	1899-12-31 08:57:00	1899-12-31 09:00:00	1899-12-31 09:30:00	1899-12-31 23:20:00	1899-12-31 23:00:00	1899-12-31 05:41:00	1899-12-31 05:45:00	1899-12-31 06:15:00	1899-12-31 22:20:00	1899-12-31 22:00:00	1899-12-31 18:30:00	1899-12-31 12:55:00	1899-12-31 14:23:00	1899-12-31 16:39:00	1899-12-31 07:54:30	1899-12-31 23:31:15	1899-12-31 15:36:45	6.168	6.348	1.038	6.45	6.943	3.88	5.86	9.103	0.698	7.516	5.911	0.589	#NULL!	3	0	1	1	2012-07-24
2005	2012-01-05	2012-02-05	2013-04-15	2013-04-16	1899-12-31 08:30:00	1899-12-31 08:30:00	1899-12-31 09:00:00	1899-12-31 23:30:00	1899-12-31 23:00:00	1899-12-31 09:00:00	1899-12-31 09:00:00	1899-12-31 09:30:00	1899-12-31 23:30:00	1899-12-31 23:15:00	1899-12-31 08:45:00	1899-12-31 08:45:00	1899-12-31 09:20:00	1900-01-01	1899-12-31 23:30:00	1899-12-31 09:20:00	1899-12-31 09:20:00	1899-12-31 09:50:00	1899-12-31 23:25:00	1899-12-31 23:20:00	1899-12-31 15:00:00	1899-12-31 14:30:00	1899-12-31 15:15:00	1899-12-31 14:05:00	1899-12-31 08:53:45	1899-12-31 23:36:15	1899-12-31 14:42:30	14.254	19.06	0.86	14.102	18.374	1.057	15.411	7.955	1.816	6.332	14.582	1.513	0	1	1	0	2	2011-10-26
2009	2012-06-05	2012-07-05	2013-04-15	2013-04-16	1899-12-31 07:58:00	1899-12-31 07:59:00	1899-12-31 08:29:00	1899-12-31 22:25:00	1899-12-31 22:20:00	1899-12-31 07:10:00	1899-12-31 07:20:00	1899-12-31 07:50:00	1899-12-31 22:10:00	1899-12-31 22:05:00	1899-12-31 07:05:00	1899-12-31 07:07:00	1899-12-31 07:37:00	1899-12-31 22:05:00	1899-12-31 22:00:00	1899-12-31 07:08:00	1899-12-31 07:10:00	1899-12-31 07:40:00	1899-12-31 22:10:00	1899-12-31 22:05:00	1899-12-31 14:27:00	1899-12-31 15:00:00	1899-12-31 15:00:00	1899-12-31 15:02:00	1899-12-31 07:20:15	1899-12-31 22:12:30	1899-12-31 14:52:15	9.036	6.303	2.133	16.865	12.926	2.021	23.103	20.965	1.717	15.202	12.541	2.623	0	3	0	1	2	2011-10-21
2015	2012-04-22	2012-04-23	2013-04-17	2013-04-18	1899-12-31 07:30:00	1899-12-31 07:45:00	1899-12-31 08:15:00	1899-12-31 22:30:00	1899-12-31 22:30:00	1899-12-31 07:30:00	1899-12-31 07:45:00	1899-12-31 08:15:00	1899-12-31 22:45:00	1899-12-31 22:45:00	1899-12-31 07:15:00	1899-12-31 07:20:00	1899-12-31 08:00:00	1899-12-31 22:45:00	1899-12-31 22:30:00	1899-12-31 07:10:00	1899-12-31 07:20:00	1899-12-31 07:55:00	1899-12-31 22:30:00	1899-12-31 22:30:00	1899-12-31 15:00:00	1899-12-31 15:15:00	1899-12-31 15:30:00	1899-12-31 15:20:00	1899-12-31 07:21:15	1899-12-31 22:37:30	1899-12-31 15:16:15	4.979	8.993	2.34	5.755	8.073	1.229	16.462	14.755	11.439	3.2	13.525	1.853	0	2	0	0	2	2011-11-07
2024	2012-07-09	2012-07-10	2013-06-17	2013-06-18	1899-12-31 07:00:00	1899-12-31 07:05:00	1899-12-31 07:35:00	1899-12-31 22:05:00	1899-12-31 22:00:00	1899-12-31 07:10:00	1899-12-31 07:15:00	1899-12-31 07:45:00	1899-12-31 21:45:00	1899-12-31 21:40:00	1899-12-31 05:20:00	1899-12-31 05:25:00	1899-12-31 05:55:00	1899-12-31 20:45:00	1899-12-31 20:30:00	1899-12-31 05:10:00	1899-12-31 05:20:00	1899-12-31 05:50:00	1899-12-31 20:30:00	1899-12-31 20:15:00	1899-12-31 15:05:00	1899-12-31 14:35:00	1899-12-31 15:25:00	1899-12-31 15:20:00	1899-12-31 06:10:00	1899-12-31 21:16:15	1899-12-31 15:06:15	12.51	12.027	1.768	17.232	10.363	0.916	12.027	26.509	1.582	22.415	17.677	2.125	#NULL!	3	0	1	2	2011-12-12
2038	2012-07-16	2012-07-17	2013-07-11	2013-07-12	1899-12-31 08:30:00	1899-12-31 08:30:00	1899-12-31 09:00:00	1900-01-01	1900-01-01	1899-12-31 08:30:00	1899-12-31 08:30:00	1899-12-31 09:00:00	1900-01-01 00:15:00	1900-01-01	1899-12-31 08:30:00	1899-12-31 08:30:00	1899-12-31 09:00:00	1900-01-01 00:30:00	1900-01-01 00:05:00	1899-12-31 08:30:00	1899-12-31 08:30:00	1899-12-31 09:00:00	1900-01-01 00:30:00	1900-01-01	1899-12-31 15:30:00	1899-12-31 15:45:00	1899-12-31 16:00:00	1899-12-31 16:00:00	1899-12-31 08:30:00	1900-01-01 00:18:45	1899-12-31 15:48:45	10.208	6.918	0.83	14.603	13.403	0.85	4.971	6.005	0.998	12.538	11.854	0.822	0	2	0	0	2	2012-01-26
2055	2012-07-10	2012-08-10	2013-07-13	2013-07-14	1899-12-31 08:00:00	1899-12-31 08:10:00	1899-12-31 08:40:00	1900-01-01	1899-12-31 23:30:00	1899-12-31 07:30:00	1899-12-31 07:45:00	1899-12-31 08:15:00	1899-12-31 23:50:00	1899-12-31 23:30:00	1899-12-31 07:45:00	1899-12-31 08:00:00	1899-12-31 08:30:00	1899-12-31 23:30:00	1899-12-31 23:15:00	1899-12-31 08:00:00	1899-12-31 08:30:00	1899-12-31 09:00:00	1899-12-31 23:30:00	1899-12-31 23:00:00	1899-12-31 16:00:00	1899-12-31 16:20:00	1899-12-31 15:45:00	1899-12-31 15:30:00	1899-12-31 07:48:45	1899-12-31 23:42:30	1899-12-31 15:53:45	11.76	11.378	2.479	13.592	15.265	1.588	10.724	9.174	1.455	9.179	7.166	1.876	-99	3	0	1	2	2012-01-09
2056	2012-07-18	2012-07-19	2013-07-29	2013-07-30	1899-12-31 08:00:00	1899-12-31 08:00:00	1899-12-31 08:30:00	1900-01-01	1900-01-01	1899-12-31 08:00:00	1899-12-31 08:00:00	1899-12-31 08:30:00	1900-01-01	1900-01-01	1899-12-31 07:50:00	1899-12-31 08:00:00	1899-12-31 08:30:00	1900-01-01	1899-12-31 23:45:00	1899-12-31 07:50:00	1899-12-31 08:00:00	1899-12-31 08:30:00	1900-01-01	1899-12-31 23:45:00	1899-12-31 16:00:00	1899-12-31 16:00:00	1899-12-31 16:10:00	1899-12-31 16:10:00	1899-12-31 07:55:00	1900-01-01	1899-12-31 16:05:00	12.692	11.261	0.805	15.965	11.424	1.043	8.713	11.316	0.946	10.102	7.141	0.482	0	1	1	0	2	2012-01-09
2061	2012-09-15	2012-09-16	2013-10-26	2013-10-27	1899-12-31 08:25:00	1899-12-31 08:30:00	1899-12-31 09:00:00	1899-12-31 23:05:00	1899-12-31 22:55:00	1899-12-31 07:55:00	1899-12-31 08:00:00	1899-12-31 08:30:00	1899-12-31 22:55:00	1899-12-31 22:45:00	1899-12-31 08:15:00	1899-12-31 08:25:00	1899-12-31 08:55:00	1899-12-31 23:20:00	1899-12-31 23:15:00	1899-12-31 07:45:00	1899-12-31 07:50:00	1899-12-31 08:20:00	1899-12-31 23:10:00	1899-12-31 23:00:00	1899-12-31 14:40:00	1899-12-31 15:00:00	1899-12-31 15:05:00	1899-12-31 15:25:00	1899-12-31 08:05:00	1899-12-31 23:07:30	1899-12-31 15:02:30	4.864	7.127	0.896	14.057	11.646	2.803	5.689	5.228	1.075	6.139	6.063	1.501	0	2	0	0	2	2012-02-21
2063	1927-05-17	1927-05-17	2013-09-09	2013-09-10	1899-12-31 08:05:00	1899-12-31 08:20:00	1899-12-31 09:00:00	1900-01-01 00:15:00	1899-12-31 23:30:00	1899-12-31 09:10:00	1899-12-31 09:15:00	1899-12-31 09:45:00	1900-01-01 01:00:00	1900-01-01 00:40:00	1899-12-31 08:05:00	1899-12-31 08:05:00	1899-12-31 08:40:00	1899-12-31 23:30:00	1899-12-31 23:00:00	1899-12-31 10:00:00	1899-12-31 10:30:00	1899-12-31 11:05:00	1899-12-31 23:15:00	1899-12-31 23:00:00	1899-12-31 16:10:00	1899-12-31 15:50:00	1899-12-31 15:25:00	1899-12-31 13:15:00	1899-12-31 08:50:00	1900-01-01	1899-12-31 15:10:00	11.246	28.925	0.296	13.504	27.438	0.808	8.114	9999	0.681	6.311	10.355	9999	0	2	0	0	2	2012-03-06
2075	2012-09-16	2012-09-17	2013-08-14	2013-08-15	1899-12-31 08:49:00	1899-12-31 08:49:00	1899-12-31 09:19:00	1899-12-31 22:50:00	1899-12-31 22:41:00	1899-12-31 09:13:00	1899-12-31 09:15:00	1899-12-31 09:45:00	1899-12-31 23:59:00	1899-12-31 23:56:00	1899-12-31 09:05:00	1899-12-31 09:13:00	1899-12-31 09:43:00	1900-01-01 00:14:00	1899-12-31 23:55:00	1899-12-31 08:14:00	1899-12-31 08:22:00	1899-12-31 08:52:00	1900-01-01 00:33:00	1900-01-01 00:12:00	1899-12-31 14:01:00	1899-12-31 14:46:00	1899-12-31 15:09:00	1899-12-31 16:19:00	1899-12-31 08:50:15	1899-12-31 23:54:00	1899-12-31 15:03:45	22.678	13.314	1.764	9.419	25.76	2.263	11.036	13.605	1.729	18.669	13.415	1.375	-99	2	0	0	2	2012-02-27
2093	2012-10-22	2012-10-23	2013-09-26	2013-09-27	1899-12-31 08:00:00	1899-12-31 08:05:00	1899-12-31 08:35:00	1899-12-31 23:45:00	1899-12-31 23:15:00	1899-12-31 08:00:00	1899-12-31 08:05:00	1899-12-31 08:35:00	1899-12-31 23:55:00	1899-12-31 23:30:00	1899-12-31 08:30:00	1899-12-31 08:30:00	1899-12-31 09:00:00	1899-12-31 23:15:00	1899-12-31 23:00:00	1899-12-31 08:15:00	1899-12-31 08:30:00	1899-12-31 09:00:00	1900-01-01 01:00:00	1900-01-01 00:25:00	1899-12-31 15:45:00	1899-12-31 15:55:00	1899-12-31 14:45:00	1899-12-31 16:45:00	1899-12-31 08:11:15	1899-12-31 23:58:45	1899-12-31 15:47:30	6.056	19.535	0.72	9.888	17.276	1.539	11.718	10.405	0.873	12.838	10.512	1.127	0	2	0	0	2	2012-03-14
2111	2012-10-14	2012-10-15	2013-10-15	2013-10-16	1899-12-31 07:30:00	1899-12-31 07:45:00	1899-12-31 08:15:00	1899-12-31 22:30:00	1899-12-31 22:15:00	1899-12-31 07:30:00	1899-12-31 08:00:00	1899-12-31 08:45:00	1899-12-31 22:00:00	1899-12-31 21:45:00	1899-12-31 07:30:00	1899-12-31 08:00:00	1899-12-31 08:30:00	1899-12-31 22:00:00	1899-12-31 22:00:00	1899-12-31 07:30:00	1899-12-31 08:00:00	1899-12-31 08:30:00	1899-12-31 22:00:00	1899-12-31 22:00:00	1899-12-31 15:00:00	1899-12-31 14:30:00	1899-12-31 14:30:00	1899-12-31 14:30:00	1899-12-31 07:30:00	1899-12-31 22:07:30	1899-12-31 14:37:30	31.33	19.367	1.329	18.995	15.925	0.835	18.984	12.384	1.878	19.981	12.102	1.044	0	2	0	0	2	2012-04-17
2124	2012-11-14	2012-11-15	2013-10-15	2013-10-16	1899-12-31 06:50:00	1899-12-31 07:10:00	1899-12-31 07:40:00	1899-12-31 23:25:00	1899-12-31 23:15:00	1899-12-31 07:10:00	1899-12-31 07:20:00	1899-12-31 07:50:00	1899-12-31 23:30:00	1899-12-31 23:20:00	1899-12-31 06:45:00	1899-12-31 06:55:00	1899-12-31 07:30:00	1899-12-31 23:30:00	1899-12-31 23:20:00	1899-12-31 06:55:00	1899-12-31 07:00:00	1899-12-31 07:30:00	1899-12-31 23:30:00	1899-12-31 23:15:00	1899-12-31 16:35:00	1899-12-31 16:20:00	1899-12-31 16:45:00	1899-12-31 16:35:00	1899-12-31 06:55:00	1899-12-31 23:28:45	1899-12-31 16:33:45	13.715	7.854	0.48	17.962	11.794	0.885	7.981	5.225	0.384	22.821	10.581	0.435	0	2	0	0	2	2012-04-24
2170	2013-01-18	2013-01-19	2014-01-12	2014-01-13	1899-12-31 07:00:00	1899-12-31 07:15:00	1899-12-31 07:45:00	1899-12-31 23:30:00	1899-12-31 22:45:00	1899-12-31 07:30:00	1899-12-31 08:00:00	1899-12-31 08:30:00	1899-12-31 23:45:00	1899-12-31 23:15:00	1899-12-31 08:00:00	1899-12-31 08:30:00	1899-12-31 09:00:00	1899-12-31 23:00:00	1899-12-31 22:30:00	1899-12-31 06:20:00	1899-12-31 06:30:00	1899-12-31 07:00:00	1899-12-31 23:00:00	1899-12-31 22:30:00	1899-12-31 16:30:00	1899-12-31 16:15:00	1899-12-31 15:00:00	1899-12-31 16:40:00	1899-12-31 07:12:30	1899-12-31 23:18:45	1899-12-31 16:06:15	8.576	17.609	1.784	9.846	9.361	1.435	7.106	12.049	0.547	2.852	2.211	0.679	#NULL!	3	0	1	2	2012-07-19
2172	2012-01-19	2012-01-20	2013-12-20	2013-12-21	1899-12-31 07:00:00	1899-12-31 07:05:00	1899-12-31 07:35:00	1900-01-01 00:05:00	1899-12-31 23:54:00	1899-12-31 07:25:00	1899-12-31 07:30:00	1899-12-31 08:00:00	1899-12-31 22:50:00	1899-12-31 22:20:00	1899-12-31 06:10:00	1899-12-31 06:20:00	1899-12-31 06:40:00	1900-01-01	1899-12-31 23:45:00	1899-12-31 06:55:00	1899-12-31 06:58:00	1899-12-31 07:25:00	1900-01-01 00:15:00	1900-01-01 01:05:00	1899-12-31 17:05:00	1899-12-31 15:25:00	1899-12-31 17:50:00	1899-12-31 17:20:00	1899-12-31 06:52:30	1899-12-31 23:47:30	1899-12-31 16:55:00	29.843	53.89	4.374	49.255	100.97	3.188	57.509	56.081	2.611	32.065	34.308	3.646	#NULL!	2	0	0	2	2012-07-13
2189	2013-02-10	2013-02-11	2014-01-14	2014-01-15	1899-12-31 08:55:00	1899-12-31 09:05:00	1899-12-31 09:35:00	1899-12-31 23:10:00	1899-12-31 23:05:00	1899-12-31 06:55:00	1899-12-31 07:05:00	1899-12-31 07:35:00	1899-12-31 23:30:00	1899-12-31 23:15:00	1899-12-31 06:15:00	1899-12-31 06:25:00	1899-12-31 06:45:00	1899-12-31 23:00:00	1899-12-31 22:45:00	1899-12-31 07:40:00	1899-12-31 07:50:00	1899-12-31 08:15:00	1899-12-31 23:00:00	1899-12-31 22:50:00	1899-12-31 14:15:00	1899-12-31 16:35:00	1899-12-31 16:45:00	1899-12-31 15:20:00	1899-12-31 07:26:15	1899-12-31 23:10:00	1899-12-31 15:43:45	9.894	14.29	2.7	17.394	12.07	2.469	21.892	21.546	2.028	17.991	16.135	3.473	#NULL!	3	0	1	2	2012-07-25
2208	2013-02-02	2013-02-03	2014-02-13	2014-02-14	1899-12-31 05:40:00	1899-12-31 05:46:00	1899-12-31 06:16:00	1899-12-31 22:45:00	1899-12-31 22:35:00	1899-12-31 06:00:00	1899-12-31 06:05:00	1899-12-31 06:35:00	1899-12-31 22:45:00	1899-12-31 22:35:00	1899-12-31 06:00:00	1899-12-31 06:05:00	1899-12-31 06:30:00	1899-12-31 23:10:00	1899-12-31 23:00:00	1899-12-31 06:55:00	1899-12-31 06:55:00	1899-12-31 07:25:00	1899-12-31 23:20:00	1899-12-31 23:15:00	1899-12-31 17:05:00	1899-12-31 16:45:00	1899-12-31 17:10:00	1899-12-31 16:25:00	1899-12-31 06:08:45	1899-12-31 23:00:00	1899-12-31 16:51:15	5.928	5.863	1.476	8.253	6.642	1.302	6.255	4.589	0.918	4.553	6.151	0.865	#NULL!	1	1	0	2	2012-08-13
2230	2013-04-02	2013-04-03	2014-04-21	2014-04-22	1899-12-31 07:00:00	1899-12-31 07:00:00	1899-12-31 07:30:00	1899-12-31 23:35:00	1899-12-31 23:10:00	1899-12-31 07:20:00	1899-12-31 07:25:00	1899-12-31 07:55:00	1899-12-31 23:45:00	1899-12-31 23:35:00	1899-12-31 07:00:00	1899-12-31 07:00:00	1899-12-31 07:30:00	1899-12-31 23:10:00	1899-12-31 23:00:00	1899-12-31 07:00:00	1899-12-31 07:00:00	1899-12-31 07:30:00	1899-12-31 23:00:00	1899-12-31 22:45:00	1899-12-31 16:35:00	1899-12-31 16:25:00	1899-12-31 16:10:00	1899-12-31 16:00:00	1899-12-31 07:05:00	1899-12-31 23:22:30	1899-12-31 16:17:30	9.742	31.101	1.528	21.054	15.149	2.157	13.622	17.226	2.061	16.344	12.808	2.721	#NULL!	1	1	0	2	2012-09-27
2237	2013-04-12	2013-04-13	2014-03-10	2014-03-11	1899-12-31 08:30:00	1899-12-31 08:40:00	1899-12-31 09:05:00	1899-12-31 22:45:00	1899-12-31 22:30:00	1899-12-31 08:15:00	1899-12-31 08:20:00	1899-12-31 08:45:00	1900-01-01 00:05:00	1899-12-31 23:45:00	1899-12-31 08:45:00	1899-12-31 08:45:00	1899-12-31 09:15:00	1899-12-31 22:50:00	1899-12-31 22:45:00	1899-12-31 08:45:00	1899-12-31 08:45:00	1899-12-31 09:15:00	1899-12-31 22:50:00	1899-12-31 22:45:00	1899-12-31 14:15:00	1899-12-31 15:50:00	1899-12-31 14:05:00	1899-12-31 14:05:00	1899-12-31 08:33:45	1899-12-31 23:07:30	1899-12-31 14:33:45	19.807	18.332	1.701	7.229	14.985	1.373	11.605	8.78	1.142	15.519	17.087	1.459	#NULL!	1	1	0	2	2012-10-09
2241	2013-04-24	2013-04-25	2014-03-24	2014-03-25	1899-12-31 06:23:00	1899-12-31 06:24:00	1899-12-31 06:54:00	1899-12-31 22:35:00	1899-12-31 22:30:00	1899-12-31 06:58:00	1899-12-31 06:59:00	1899-12-31 07:28:00	1899-12-31 22:30:00	1899-12-31 22:20:00	1899-12-31 06:55:00	1899-12-31 07:03:00	1899-12-31 07:33:00	1899-12-31 22:50:00	1899-12-31 22:35:00	1899-12-31 06:30:00	1899-12-31 06:40:00	1899-12-31 07:10:00	1899-12-31 22:45:00	1899-12-31 22:30:00	1899-12-31 16:12:00	1899-12-31 15:32:00	1899-12-31 15:55:00	1899-12-31 16:15:00	1899-12-31 06:41:30	1899-12-31 22:40:00	1899-12-31 15:58:30	14.002	23.952	1.293	14.495	38.628	0.986	50.461	24.763	0.636	10.411	6.392	0.48	#NULL!	2	0	0	2	2012-11-06
2245	2013-06-06	2013-06-07	2014-05-17	2014-05-18	1899-12-31 06:55:00	1899-12-31 07:00:00	1899-12-31 07:30:00	1900-01-01 01:00:00	1900-01-01 00:45:00	1899-12-31 07:10:00	1899-12-31 07:15:00	1899-12-31 07:45:00	1900-01-01 00:50:00	1900-01-01 00:45:00	1899-12-31 07:00:00	1899-12-31 07:03:00	1899-12-31 07:33:00	1900-01-01 00:45:00	1900-01-01 00:30:00	1899-12-31 08:30:00	1899-12-31 08:35:00	1899-12-31 09:05:00	1900-01-01 00:15:00	1899-12-31 23:50:00	1899-12-31 18:05:00	1899-12-31 17:40:00	1899-12-31 17:45:00	1899-12-31 15:45:00	1899-12-31 07:23:45	1900-01-01 00:42:30	1899-12-31 17:18:45	6.223	8.272	0.761	5.303	8.721	0.891	3.916	3.57	0.659	11.792	9.758	0.611	#NULL!	1	1	0	2	2012-12-19
2247	2013-04-20	2013-04-21	2014-03-17	2014-03-18	1899-12-31 08:30:00	1899-12-31 08:35:00	1899-12-31 09:10:00	1900-01-01 00:40:00	1900-01-01 00:15:00	1899-12-31 08:30:00	1899-12-31 08:35:00	1899-12-31 09:07:00	1900-01-01 00:45:00	1900-01-01 00:25:00	1899-12-31 07:50:00	1899-12-31 08:00:00	1899-12-31 08:30:00	1900-01-01	1899-12-31 23:45:00	1899-12-31 07:25:00	1899-12-31 07:35:00	1899-12-31 08:05:00	1900-01-01 01:15:00	1900-01-01 01:05:00	1899-12-31 16:10:00	1899-12-31 16:15:00	1899-12-31 16:10:00	1899-12-31 17:50:00	1899-12-31 08:03:45	1900-01-01 00:40:00	1899-12-31 16:36:15	11.087	12.082	3.395	15.8	12.885	3.599	24.83	18.526	1.223	22.16	16.902	3.01	#NULL!	1	1	0	2	2012-10-29
2269	2013-05-04	2013-05-05	2014-04-12	2014-04-13	1899-12-31 06:40:00	1899-12-31 06:45:00	1899-12-31 07:15:00	1900-01-01	1899-12-31 23:50:00	1899-12-31 06:40:00	1899-12-31 06:45:00	1899-12-31 07:15:00	1899-12-31 22:55:00	1899-12-31 22:35:00	1899-12-31 05:45:00	1899-12-31 05:50:00	1899-12-31 06:20:00	1900-01-01 00:15:00	1899-12-31 23:55:00	1899-12-31 07:00:00	1899-12-31 07:05:00	1899-12-31 07:35:00	1899-12-31 23:45:00	1899-12-31 23:25:00	1899-12-31 17:20:00	1899-12-31 16:15:00	1899-12-31 18:30:00	1899-12-31 16:45:00	1899-12-31 06:31:15	1899-12-31 23:43:45	1899-12-31 17:12:30	2.56	23.085	11.062	18.516	23.267	3.226	9.737	15.215	0.71	27.807	22.068	1.231	#NULL!	3	0	1	2	2012-11-14
2276	2013-06-15	2013-06-16	2014-05-03	2014-05-04	1899-12-31 05:25:00	1899-12-31 05:35:00	1899-12-31 06:05:00	1899-12-31 23:00:00	1899-12-31 22:45:00	1899-12-31 09:45:00	1899-12-31 09:50:00	1899-12-31 10:20:00	1899-12-31 23:10:00	1899-12-31 23:00:00	1899-12-31 10:00:00	1899-12-31 10:05:00	1927-05-17	1899-12-31 23:20:00	1899-12-31 23:15:00	1899-12-31 10:15:00	1899-12-31 10:20:00	1899-12-31 11:05:00	1899-12-31 23:15:00	1899-12-31 23:00:00	1899-12-31 17:35:00	1899-12-31 13:25:00	1899-12-31 13:20:00	1899-12-31 13:00:00	1899-12-31 08:51:15	1899-12-31 23:11:15	1899-12-31 14:20:00	3.96	8.159	1.375	7.369	9999	1.592	4.434	0.04	0.849	3.973	7.986	1.569	#NULL!	2	0	0	2	2012-12-06
2288	2013-06-23	2013-06-24	2014-05-03	2014-05-04	1899-12-31 07:15:00	1899-12-31 07:16:00	1899-12-31 07:50:00	1899-12-31 23:15:00	1899-12-31 23:10:00	1899-12-31 06:15:00	1899-12-31 06:15:00	1899-12-31 06:45:00	1899-12-31 22:30:00	1899-12-31 22:15:00	1899-12-31 06:00:00	1899-12-31 06:05:00	1899-12-31 06:35:00	1899-12-31 23:35:00	1899-12-31 23:20:00	1899-12-31 08:00:00	1899-12-31 08:05:00	1899-12-31 08:35:00	1899-12-31 23:45:00	1899-12-31 23:30:00	1899-12-31 16:00:00	1899-12-31 16:15:00	1899-12-31 17:35:00	1899-12-31 15:45:00	1899-12-31 06:52:30	1899-12-31 23:16:15	1899-12-31 16:23:45	1.235	1.582	1.328	1.183	1.061	0.323	3.854	3.886	4.334	4.976	4.86	5.245	#NULL!	2	0	0	2	2012-12-08
2298	2013-07-11	2013-07-12	2014-05-13	2014-05-14	1899-12-31 06:55:00	1899-12-31 07:00:00	1899-12-31 07:30:00	1899-12-31 23:30:00	1899-12-31 23:00:00	1899-12-31 07:10:00	1899-12-31 07:10:00	1899-12-31 07:40:00	1900-01-01	1899-12-31 23:45:00	1899-12-31 06:30:00	1899-12-31 07:00:00	1899-12-31 07:30:00	1899-12-31 23:30:00	1899-12-31 23:00:00	1899-12-31 06:35:00	1899-12-31 07:00:00	1899-12-31 07:30:00	1900-01-01	1899-12-31 23:15:00	1899-12-31 16:35:00	1899-12-31 16:50:00	1899-12-31 17:00:00	1899-12-31 17:25:00	1899-12-31 06:47:30	1899-12-31 23:45:00	1899-12-31 16:57:30	17.964	14.57	1.325	12.021	21.026	1.499	1.719	15.002	1.211	13.659	9.406	26.261	#NULL!	1	1	0	2	2013-01-11
2331	2013-08-03	2013-08-04	2014-06-11	2014-06-12	1899-12-31 07:06:00	1899-12-31 07:06:00	1899-12-31 07:37:00	1899-12-31 22:55:00	1927-05-17	1899-12-31 07:00:00	1899-12-31 07:10:00	1899-12-31 07:40:00	1899-12-31 23:00:00	1899-12-31 22:55:00	1899-12-31 07:00:00	1899-12-31 07:00:00	1899-12-31 07:40:00	1899-12-31 22:15:00	1899-12-31 22:15:00	1899-12-31 07:00:00	1899-12-31 07:00:00	1899-12-31 07:40:00	1899-12-31 22:15:00	1899-12-31 22:15:00	1899-12-31 15:49:00	1899-12-31 16:00:00	1899-12-31 15:15:00	1899-12-31 15:15:00	1899-12-31 07:01:30	1899-12-31 22:36:15	1899-12-31 15:34:45	17.17	16.63	1.983	10.515	12.358	1.189	15.674	12.691	2.296	23.233	9.331	2.494	#NULL!	1	1	0	2	2013-02-14
3017	2012-08-14	2012-08-15	2013-07-03	2013-07-04	1899-12-31 08:30:00	1899-12-31 08:45:00	1899-12-31 09:15:00	1899-12-31 23:30:00	1899-12-31 23:20:00	1899-12-31 08:00:00	1899-12-31 08:05:00	1899-12-31 08:35:00	1899-12-31 23:30:00	1899-12-31 23:00:00	1899-12-31 08:00:00	1899-12-31 08:25:00	1899-12-31 09:05:00	1900-01-01	1899-12-31 23:30:00	1899-12-31 07:30:00	1899-12-31 08:00:00	1899-12-31 08:30:00	1899-12-31 23:45:00	1899-12-31 23:15:00	1899-12-31 15:00:00	1899-12-31 15:30:00	1899-12-31 16:00:00	1899-12-31 16:15:00	1899-12-31 08:00:00	1899-12-31 23:41:15	1899-12-31 15:41:15	6.825	23.858	0.376	9.243	12.114	0.447	22	18.807	0.633	6.134	12.769	0.487	0	2	0	0	3	2012-01-11
3028	2012-09-22	2012-09-23	2013-09-24	2013-09-25	1899-12-31 08:15:00	1899-12-31 08:30:00	1899-12-31 09:00:00	1899-12-31 23:45:00	1899-12-31 23:30:00	1899-12-31 08:15:00	1899-12-31 08:30:00	1899-12-31 09:00:00	1899-12-31 23:15:00	1899-12-31 23:00:00	1899-12-31 08:00:00	1899-12-31 08:00:00	1899-12-31 08:30:00	1927-05-17	1899-12-31 23:55:00	1899-12-31 08:00:00	1899-12-31 08:00:00	1899-12-31 08:30:00	1900-01-01	1899-12-31 23:55:00	1899-12-31 15:30:00	1899-12-31 15:00:00	#NULL!	1899-12-31 16:00:00	1899-12-31 08:07:30	1899-12-31 23:40:00	1899-12-31 15:32:30	12.967	19.945	4.684	5.995	8.576	1.038	17.622	17.3	2.166	12.922	17.049	1.614	-99	3	0	1	3	2012-03-28
3043	2012-12-12	2012-12-13	2013-11-26	2013-11-27	1899-12-31 08:20:00	1899-12-31 08:25:00	1899-12-31 08:55:00	1900-01-01 00:50:00	1900-01-01 00:45:00	1899-12-31 08:45:00	1899-12-31 08:50:00	1899-12-31 09:20:00	1900-01-01 00:45:00	1900-01-01 00:35:00	1899-12-31 09:15:00	1899-12-31 09:15:00	1899-12-31 09:45:00	1927-05-17	1900-01-01	1899-12-31 09:00:00	1899-12-31 09:00:00	1899-12-31 09:30:00	1900-01-01 00:45:00	1900-01-01 00:45:00	1899-12-31 16:30:00	1899-12-31 16:00:00	#NULL!	1899-12-31 15:45:00	1899-12-31 08:50:00	1900-01-01 00:46:40	1899-12-31 15:56:40	11.77	11.585	2.678	9.33	9.21	3.203	9.926	6.872	4.608	13.393	29.818	0.435	1	3	0	1	3	2012-06-14
3061	2013-01-16	2013-01-17	2014-01-07	2014-01-08	1899-12-31 08:10:00	1899-12-31 08:11:00	1899-12-31 08:45:00	1899-12-31 23:00:00	1899-12-31 22:45:00	1899-12-31 08:00:00	1899-12-31 08:05:00	1899-12-31 08:40:00	1899-12-31 23:00:00	1899-12-31 22:45:00	1899-12-31 08:00:00	1899-12-31 08:10:00	1899-12-31 08:40:00	1899-12-31 23:00:00	1899-12-31 22:40:00	1899-12-31 08:00:00	1899-12-31 08:10:00	1899-12-31 08:40:00	1899-12-31 22:45:00	1899-12-31 22:30:00	1899-12-31 14:50:00	1899-12-31 15:00:00	1899-12-31 15:00:00	1899-12-31 14:45:00	1899-12-31 08:02:30	1899-12-31 22:56:15	1899-12-31 14:53:45	25.44	24.99	27.295	10.94	11.763	16.574	13.291	9.827	1.364	18.019	12.951	1.039	#NULL!	3	0	1	3	2012-07-03
3064	2013-01-14	2013-01-15	2014-01-03	2014-01-04	1899-12-31 06:50:00	1899-12-31 06:55:00	1899-12-31 07:25:00	1899-12-31 22:45:00	1899-12-31 22:25:00	1899-12-31 06:25:00	1899-12-31 06:30:00	1899-12-31 07:00:00	1899-12-31 22:35:00	1899-12-31 22:25:00	1899-12-31 06:10:00	1899-12-31 06:25:00	1899-12-31 06:55:00	1899-12-31 23:05:00	1899-12-31 22:50:00	1899-12-31 05:30:00	1899-12-31 05:45:00	1899-12-31 06:15:00	1899-12-31 22:50:00	1899-12-31 22:40:00	1899-12-31 15:55:00	1899-12-31 16:10:00	1899-12-31 16:55:00	1899-12-31 17:20:00	1899-12-31 06:13:45	1899-12-31 22:48:45	1899-12-31 16:35:00	6.769	16.519	2.699	2.255	12.419	1.493	4.77	12.393	1.657	12.412	8.674	1.901	#NULL!	2	0	0	3	2012-07-10
3070	2013-04-23	2013-04-24	2014-03-15	2014-03-16	1899-12-31 07:15:00	1899-12-31 07:20:00	1899-12-31 07:45:00	1899-12-31 22:45:00	1899-12-31 22:30:00	1899-12-31 07:15:00	1899-12-31 07:20:00	1899-12-31 07:45:00	1899-12-31 22:45:00	1899-12-31 22:30:00	1899-12-31 08:00:00	1899-12-31 08:00:00	1899-12-31 08:30:00	1899-12-31 23:15:00	1899-12-31 23:15:00	1899-12-31 09:00:00	1899-12-31 09:00:00	1899-12-31 09:30:00	1899-12-31 22:30:00	1899-12-31 22:15:00	1899-12-31 15:30:00	1899-12-31 15:30:00	1899-12-31 15:15:00	1899-12-31 13:30:00	1899-12-31 07:52:30	1899-12-31 22:48:45	1899-12-31 14:56:15	6.448	12.425	0.501	11.891	13.692	0.567	4.904	10.795	1.074	10.036	9.669	0.977	#NULL!	2	0	0	3	2012-10-25
3089	2013-03-19	2013-03-20	2014-02-14	2014-02-15	1899-12-31 07:25:00	1899-12-31 07:30:00	1899-12-31 08:00:00	1899-12-31 22:30:00	1899-12-31 22:15:00	1899-12-31 07:25:00	1899-12-31 07:30:00	1899-12-31 08:00:00	1899-12-31 22:30:00	1899-12-31 22:20:00	1899-12-31 07:25:00	1899-12-31 07:30:00	1899-12-31 08:00:00	1899-12-31 23:00:00	1899-12-31 22:45:00	1899-12-31 07:25:00	1899-12-31 07:30:00	1899-12-31 08:00:00	1899-12-31 23:00:00	1899-12-31 22:45:00	1899-12-31 15:05:00	1899-12-31 15:05:00	1899-12-31 15:35:00	1899-12-31 15:35:00	1899-12-31 07:25:00	1899-12-31 22:45:00	1899-12-31 15:20:00	7.257	19.075	0.75	6.974	14.375	0.76	19.051	14.292	0.759	11.05	11.717	0.488	#NULL!	-99	-99	-99	3	2012-09-20
3091	2013-05-21	2013-05-22	2014-03-23	2014-03-24	1899-12-31 08:00:00	1899-12-31 08:15:00	1899-12-31 09:00:00	1899-12-31 22:30:00	1899-12-31 21:30:00	1899-12-31 08:00:00	1899-12-31 08:30:00	1899-12-31 09:00:00	1899-12-31 22:30:00	1899-12-31 22:00:00	1899-12-31 09:15:00	1899-12-31 09:20:00	1899-12-31 09:50:00	1899-12-31 22:30:00	1899-12-31 21:30:00	1899-12-31 08:30:00	1899-12-31 08:50:00	1899-12-31 09:20:00	1899-12-31 22:00:00	1899-12-31 21:30:00	1899-12-31 14:30:00	1899-12-31 14:30:00	1899-12-31 13:15:00	1899-12-31 13:30:00	1899-12-31 08:26:15	1899-12-31 22:22:30	1899-12-31 13:56:15	11.348	24.574	0.651	12.104	16.544	0.606	16.22	16.548	0.834	6.141	1.019	12.348	#NULL!	1	1	0	3	2012-11-19
3092	2013-05-11	2013-05-12	2014-03-29	2014-03-30	1899-12-31 09:00:00	1899-12-31 09:00:00	1899-12-31 09:30:00	1899-12-31 23:45:00	1899-12-31 23:30:00	1899-12-31 08:30:00	1899-12-31 08:40:00	1899-12-31 09:10:00	1900-01-01	1899-12-31 23:30:00	1899-12-31 08:30:00	1899-12-31 08:30:00	1899-12-31 09:00:00	1899-12-31 23:30:00	1899-12-31 23:00:00	1899-12-31 08:00:00	1899-12-31 08:00:00	1899-12-31 08:30:00	1899-12-31 23:00:00	1899-12-31 22:30:00	1899-12-31 14:45:00	1899-12-31 15:30:00	1899-12-31 15:00:00	1899-12-31 15:00:00	1899-12-31 08:30:00	1899-12-31 23:33:45	1899-12-31 15:03:45	7.042	9.267	2.619	9.596	13.893	1.094	9.821	8.276	1.606	9.16	9999	9999	#NULL!	3	0	1	3	2012-11-12
3094	2013-05-11	2013-05-12	2014-04-11	2014-04-12	1899-12-31 06:50:00	1899-12-31 06:50:00	1899-12-31 07:20:00	1899-12-31 23:40:00	1899-12-31 23:40:00	1899-12-31 07:35:00	1899-12-31 07:35:00	1899-12-31 08:05:00	1899-12-31 22:30:00	1899-12-31 22:15:00	1899-12-31 07:30:00	1899-12-31 07:30:00	1899-12-31 08:00:00	1899-12-31 23:30:00	1899-12-31 23:15:00	1899-12-31 07:30:00	1899-12-31 07:40:00	1899-12-31 08:10:00	1899-12-31 23:00:00	1899-12-31 22:50:00	1899-12-31 16:50:00	1899-12-31 14:55:00	1899-12-31 16:00:00	1899-12-31 15:30:00	1899-12-31 07:21:15	1899-12-31 23:10:00	1899-12-31 15:48:45	10.572	17.706	1.056	24.164	10.793	1.666	31.315	18.135	2.018	23.964	25.55	1.592	#NULL!	2	0	0	3	2012-10-08
3104	2013-05-03	2013-05-04	2014-03-25	2014-03-26	1899-12-31 06:30:00	1899-12-31 06:35:00	1899-12-31 07:05:00	1899-12-31 22:30:00	1899-12-31 22:00:00	1899-12-31 06:30:00	1899-12-31 06:30:00	1899-12-31 07:00:00	1899-12-31 22:45:00	1899-12-31 22:15:00	1899-12-31 06:50:00	1899-12-31 07:00:00	1899-12-31 07:30:00	1899-12-31 22:00:00	1899-12-31 21:45:00	1899-12-31 06:45:00	1899-12-31 06:55:00	1899-12-31 07:25:00	1899-12-31 22:15:00	1899-12-31 22:00:00	1899-12-31 16:00:00	1899-12-31 16:15:00	1899-12-31 15:10:00	1899-12-31 15:30:00	1899-12-31 06:38:45	1899-12-31 22:22:30	1899-12-31 15:43:45	48.582	49.282	2.51	9999	46.868	2.195	29.756	23.437	1.176	11.113	11.386	0.81	#NULL!	1	1	0	3	2012-11-15
3112	2013-06-15	2013-06-16	2014-04-30	2014-05-01	1899-12-31 08:45:00	1899-12-31 08:45:00	1899-12-31 09:15:00	1900-01-01 00:20:00	1899-12-31 23:55:00	1899-12-31 09:00:00	1899-12-31 09:00:00	1899-12-31 09:30:00	1899-12-31 23:30:00	1899-12-31 23:00:00	1899-12-31 06:30:00	1899-12-31 06:30:00	1899-12-31 07:00:00	1899-12-31 23:35:00	1899-12-31 23:30:00	1899-12-31 06:30:00	1899-12-31 06:30:00	1899-12-31 07:00:00	1927-05-17	1927-05-17	1899-12-31 15:35:00	1899-12-31 14:30:00	1899-12-31 17:05:00	#NULL!	1899-12-31 07:41:15	1899-12-31 23:48:20	1899-12-31 16:07:05	4.326	3.496	0.296	3.153	3.058	1.544	5.382	22.148	0.998	10.863	9.346	0.471	#NULL!	3	0	1	3	2012-12-12
3128	2013-08-06	2013-08-07	2014-06-08	2014-06-09	1899-12-31 07:25:00	1899-12-31 07:27:00	1899-12-31 07:58:00	1899-12-31 23:00:00	1899-12-31 22:47:00	1899-12-31 07:40:00	1899-12-31 07:41:00	1899-12-31 08:04:00	1899-12-31 22:35:00	1899-12-31 22:21:00	1899-12-31 07:35:00	1899-12-31 07:38:00	1899-12-31 08:10:00	1899-12-31 22:48:00	1899-12-31 22:28:00	1899-12-31 07:50:00	1899-12-31 07:52:00	1899-12-31 08:25:00	1899-12-31 23:05:00	1899-12-31 23:24:00	1899-12-31 15:35:00	1899-12-31 14:55:00	1899-12-31 15:13:00	1899-12-31 15:15:00	1899-12-31 07:37:30	1899-12-31 22:52:00	1899-12-31 15:14:30	7.299	5.194	1.601	7.712	9999	1.312	7.34	7.256	2.168	4.814	5.292	1.944	#NULL!	3	0	1	3	2013-02-18
1006	2012-05-14	2012-05-15	2013-05-13	2013-05-14	1899-12-31 08:30:00	1899-12-31 08:30:00	1899-12-31 09:00:00	1899-12-31 23:15:00	1899-12-31 23:00:00	1899-12-31 07:45:00	1899-12-31 07:45:00	1899-12-31 08:15:00	1899-12-31 23:15:00	1899-12-31 23:00:00	1899-12-31 07:05:00	1899-12-31 07:05:00	1899-12-31 07:30:00	1899-12-31 23:45:00	1899-12-31 23:35:00	1899-12-31 07:25:00	1899-12-31 07:25:00	1899-12-31 08:02:00	1899-12-31 23:50:00	1899-12-31 23:45:00	1899-12-31 14:45:00	1899-12-31 15:30:00	1899-12-31 16:40:00	1899-12-31 16:25:00	1899-12-31 07:41:15	1899-12-31 23:31:15	1899-12-31 15:50:00	3.624	6.589	1.71	3.744	10.831	2.101	0.965	1.157	1.366	5.456	16.384	1.167	0	2	0	0	1	2011-11-04
2003	2012-09-05	2012-10-05	2013-03-26	2013-03-27	1899-12-31 10:45:00	1899-12-31 10:50:00	1899-12-31 11:15:00	1899-12-31 22:45:00	1899-12-31 22:30:00	1899-12-31 08:35:00	1899-12-31 08:43:00	1899-12-31 09:05:00	1899-12-31 22:45:00	1899-12-31 22:45:00	1899-12-31 10:00:00	1899-12-31 10:00:00	1899-12-31 10:30:00	1900-01-01 00:45:00	1900-01-01 00:30:00	1899-12-31 10:00:00	1899-12-31 10:00:00	1899-12-31 10:30:00	1900-01-01 00:45:00	1900-01-01 00:30:00	1899-12-31 12:00:00	1899-12-31 14:10:00	1899-12-31 14:45:00	1899-12-31 14:45:00	1899-12-31 09:50:00	1899-12-31 23:45:00	1899-12-31 13:55:00	6.408	17.195	0.673	12.411	16.802	0.883	5.158	14.3	4.103	0.977	12.748	6.141	0	2	0	0	2	2011-09-27
2019	2012-06-19	2012-06-20	2013-08-08	2013-08-09	1899-12-31 08:00:00	1899-12-31 08:12:00	1899-12-31 08:42:00	1899-12-31 23:10:00	1899-12-31 22:55:00	1899-12-31 08:19:00	1899-12-31 08:20:00	1899-12-31 08:50:00	1899-12-31 23:00:00	1899-12-31 22:40:00	1899-12-31 08:00:00	1899-12-31 08:10:00	1899-12-31 08:40:00	1899-12-31 23:00:00	1899-12-31 22:50:00	1899-12-31 08:00:00	1899-12-31 08:10:00	1899-12-31 08:40:00	1899-12-31 23:15:00	1899-12-31 22:55:00	1899-12-31 15:10:00	1899-12-31 14:41:00	1899-12-31 15:00:00	1899-12-31 15:15:00	1899-12-31 08:04:45	1899-12-31 23:06:15	1899-12-31 15:01:30	11.018	12.68	1.015	10.678	15.407	0.842	12.149	13.454	1.201	8.197	14.149	0.826	0	3	0	1	2	2012-01-05
2021	2012-05-24	2012-05-25	2013-05-26	2013-05-27	1899-12-31 06:45:00	1899-12-31 06:50:00	1899-12-31 07:20:00	1900-01-01 01:30:00	1900-01-01 01:10:00	1899-12-31 06:10:00	1899-12-31 06:15:00	1899-12-31 06:45:00	1900-01-01 02:00:00	1900-01-01 01:30:00	1899-12-31 06:00:00	1899-12-31 06:15:00	1899-12-31 06:45:00	1900-01-01 00:30:00	1899-12-31 23:45:00	1899-12-31 07:00:00	1899-12-31 07:15:00	1899-12-31 07:45:00	1900-01-01 00:45:00	1900-01-01	1899-12-31 18:45:00	1899-12-31 19:50:00	1899-12-31 18:30:00	1899-12-31 17:45:00	1899-12-31 06:28:45	1900-01-01 01:11:15	1899-12-31 18:42:30	7.476	25.872	2.773	3.066	17.358	1.526	0.794	1.535	1.443	0.955	8.63	2.144	0	3	0	1	2	2011-11-21
2058	2012-07-07	2012-08-07	2013-07-14	2013-07-15	1899-12-31 08:15:00	1899-12-31 08:17:00	1899-12-31 08:45:00	1899-12-31 22:45:00	1899-12-31 22:30:00	1899-12-31 08:00:00	1899-12-31 08:05:00	1899-12-31 08:35:00	1899-12-31 22:30:00	1899-12-31 22:10:00	1899-12-31 07:00:00	1899-12-31 07:00:00	1899-12-31 07:30:00	1899-12-31 22:30:00	1899-12-31 22:00:00	1899-12-31 07:00:00	1899-12-31 07:00:00	1899-12-31 07:30:00	1899-12-31 22:30:00	1899-12-31 22:00:00	1899-12-31 14:30:00	1899-12-31 14:30:00	1899-12-31 15:30:00	1899-12-31 15:30:00	1899-12-31 07:33:45	1899-12-31 22:33:45	1899-12-31 15:00:00	5.903	18.905	1.279	12.974	12.515	1.696	0.783	0.792	0.502	0.463	1.862	0.798	1	2	0	0	2	2012-01-16
2087	2012-09-16	2012-09-17	2013-09-07	2013-09-08	1899-12-31 08:00:00	1899-12-31 08:00:00	1899-12-31 08:30:00	1927-05-17	1899-12-31 23:00:00	1899-12-31 08:00:00	1899-12-31 08:00:00	1899-12-31 08:30:00	1927-05-17	1899-12-31 23:00:00	1899-12-31 09:00:00	1899-12-31 09:00:00	1899-12-31 09:30:00	1899-12-31 23:30:00	1899-12-31 23:00:00	1899-12-31 09:00:00	1899-12-31 09:00:00	1899-12-31 09:30:00	1899-12-31 23:30:00	1899-12-31 23:00:00	#NULL!	#NULL!	1899-12-31 14:30:00	1899-12-31 14:30:00	1899-12-31 08:30:00	1899-12-31 23:30:00	1899-12-31 15:00:00	9.746	16.413	1.454	8.519	29.166	1.157	14.009	14.406	1.947	8.367	12.963	1.779	-99	2	0	0	2	2012-03-19
2118	2012-11-08	2012-11-09	2013-11-04	2013-11-05	1899-12-31 07:45:00	1899-12-31 08:00:00	1899-12-31 08:30:00	1899-12-31 23:00:00	1899-12-31 22:30:00	1899-12-31 08:00:00	1899-12-31 08:15:00	1899-12-31 08:45:00	1900-01-01	1899-12-31 23:00:00	1899-12-31 07:00:00	1899-12-31 07:30:00	1899-12-31 08:00:00	1899-12-31 22:30:00	1899-12-31 22:15:00	1899-12-31 07:15:00	1899-12-31 07:30:00	1899-12-31 08:00:00	1899-12-31 22:30:00	1899-12-31 22:30:00	1899-12-31 15:15:00	1899-12-31 16:00:00	1899-12-31 15:30:00	1899-12-31 15:15:00	1899-12-31 07:30:00	1899-12-31 23:00:00	1899-12-31 15:30:00	0.948	1.335	22.463	22.642	22.462	6.857	12.487	16.151	1.126	13.76	35.065	1.165	0	2	0	0	2	2012-05-14
2135	2012-12-08	2012-12-12	2013-12-10	2013-12-11	1899-12-31 07:30:00	1899-12-31 07:40:00	1899-12-31 08:10:00	1899-12-31 23:15:00	1899-12-31 23:00:00	1899-12-31 06:45:00	1899-12-31 06:55:00	1899-12-31 07:30:00	1899-12-31 23:30:00	1899-12-31 23:15:00	1899-12-31 07:00:00	1899-12-31 07:05:00	1899-12-31 07:40:00	1899-12-31 23:45:00	1899-12-31 23:15:00	1899-12-31 07:55:00	1899-12-31 08:00:00	1899-12-31 08:35:00	1900-01-01	1899-12-31 23:30:00	1899-12-31 15:45:00	1899-12-31 16:45:00	1899-12-31 16:45:00	1899-12-31 16:05:00	1899-12-31 07:17:30	1899-12-31 23:37:30	1899-12-31 16:20:00	22.258	22.747	1.131	19.116	14.892	0.78	22.358	26.357	0.502	13.936	16.456	1.066	-99	3	0	1	2	2012-06-11
2159	2012-12-16	2012-12-17	2013-12-09	2013-12-10	1899-12-31 07:30:00	1899-12-31 07:36:00	1899-12-31 08:06:00	1899-12-31 23:30:00	1899-12-31 23:23:00	1899-12-31 07:30:00	1899-12-31 07:37:00	1899-12-31 08:07:00	1899-12-31 23:30:00	1899-12-31 23:23:00	1899-12-31 07:30:00	1899-12-31 07:35:00	1899-12-31 08:00:00	1899-12-31 23:40:00	1899-12-31 23:20:00	1899-12-31 07:30:00	1899-12-31 07:35:00	1899-12-31 08:00:00	1899-12-31 22:45:00	1899-12-31 22:25:00	1899-12-31 16:00:00	1899-12-31 16:00:00	1899-12-31 16:10:00	1899-12-31 15:15:00	1899-12-31 07:30:00	1899-12-31 23:21:15	1899-12-31 15:51:15	21.625	24.276	0.964	17.052	27.578	1.459	26.537	34.02	1.061	15.879	29.412	1.965	#NULL!	2	0	0	2	2012-06-21
2166	2013-01-19	2013-01-20	2014-01-16	2014-01-17	1899-12-31 08:30:00	1899-12-31 08:30:00	1899-12-31 09:00:00	1900-01-01	1899-12-31 23:30:00	1899-12-31 08:30:00	1899-12-31 08:30:00	1899-12-31 09:00:00	1900-01-01	1899-12-31 23:30:00	1899-12-31 07:20:00	1899-12-31 07:20:00	1899-12-31 07:50:00	1899-12-31 23:15:00	1899-12-31 22:55:00	1899-12-31 07:05:00	1899-12-31 07:10:00	1899-12-31 07:40:00	1899-12-31 23:15:00	1899-12-31 23:00:00	1899-12-31 15:30:00	1899-12-31 15:30:00	1899-12-31 15:55:00	1899-12-31 16:10:00	1899-12-31 07:51:15	1899-12-31 23:37:30	1899-12-31 15:46:15	10.946	12.269	0.788	9.028	12.426	1.073	4.782	13.303	1.437	6.855	8.321	3.262	#NULL!	3	0	1	2	2012-07-19
2235	2013-05-11	2013-05-12	2014-04-19	2014-04-20	1899-12-31 07:30:00	1899-12-31 07:30:00	1899-12-31 08:00:00	1900-01-01 00:30:00	1900-01-01 00:20:00	1899-12-31 06:00:00	1899-12-31 06:00:00	1899-12-31 06:30:00	1899-12-31 22:20:00	1899-12-31 22:10:00	1899-12-31 05:00:00	1899-12-31 05:00:00	1899-12-31 05:30:00	1899-12-31 23:50:00	1899-12-31 23:15:00	1899-12-31 05:40:00	1899-12-31 05:40:00	1899-12-31 06:08:00	1900-01-01	1899-12-31 23:50:00	1899-12-31 17:00:00	1899-12-31 16:20:00	1899-12-31 18:50:00	1899-12-31 18:20:00	1899-12-31 06:02:30	1899-12-31 23:40:00	1899-12-31 17:37:30	6.977	7.968	1.265	5.263	5.918	1.688	8.611	9.701	1.48	6.164	8.262	2.284	#NULL!	1	1	0	2	2012-11-05
2248	2013-04-22	2013-04-23	2014-03-11	2014-03-12	1899-12-31 08:00:00	1899-12-31 08:00:00	1899-12-31 08:30:00	1899-12-31 23:55:00	1899-12-31 23:40:00	1899-12-31 07:25:00	1899-12-31 07:30:00	1899-12-31 08:00:00	1900-01-01	1899-12-31 23:50:00	1899-12-31 08:30:00	1899-12-31 08:30:00	1899-12-31 09:00:00	1900-01-01	1899-12-31 23:30:00	1899-12-31 08:45:00	1899-12-31 09:00:00	1899-12-31 09:30:00	1900-01-01 01:15:00	1899-12-31 23:20:00	1899-12-31 15:55:00	1899-12-31 16:35:00	1899-12-31 15:30:00	1899-12-31 16:30:00	1899-12-31 08:10:00	1900-01-01 00:17:30	1899-12-31 16:07:30	11.086	11.079	1.938	14.13	22.414	0.618	6.198	21.582	4.103	8.199	16.49	3.667	#NULL!	2	0	0	2	2012-11-01
2282	2014-06-03	2014-06-04	2013-06-24	2013-06-25	1899-12-31 05:45:00	1899-12-31 06:00:00	1899-12-31 06:30:00	1899-12-31 23:20:00	1899-12-31 23:00:00	1899-12-31 06:55:00	1899-12-31 07:05:00	1899-12-31 07:35:00	1899-12-31 23:00:00	1899-12-31 22:15:00	1899-12-31 08:30:00	1899-12-31 08:45:00	1899-12-31 09:15:00	1899-12-31 23:15:00	1899-12-31 23:00:00	1899-12-31 06:00:00	1899-12-31 06:05:00	1899-12-31 06:40:00	1899-12-31 23:30:00	1899-12-31 23:00:00	1899-12-31 17:35:00	1899-12-31 16:05:00	1899-12-31 14:45:00	1899-12-31 17:30:00	1899-12-31 06:47:30	1899-12-31 23:16:15	1899-12-31 16:28:45	1.934	7.459	1.02	25.83	5.994	27.878	13.179	24.908	16.895	0.831	10.042	0.796	#NULL!	2	0	0	2	2012-12-18
2324	2013-08-19	2013-08-20	2014-06-10	2014-06-11	1899-12-31 08:27:00	1899-12-31 08:30:00	1899-12-31 09:00:00	1899-12-31 23:20:00	1899-12-31 23:05:00	1899-12-31 07:35:00	1899-12-31 07:45:00	1899-12-31 08:05:00	1899-12-31 23:10:00	1899-12-31 23:00:00	1899-12-31 08:20:00	1899-12-31 08:30:00	1899-12-31 08:55:00	1899-12-31 23:35:00	1899-12-31 23:20:00	1899-12-31 07:36:00	1899-12-31 07:41:00	1899-12-31 08:06:00	1899-12-31 23:09:00	1899-12-31 23:00:00	1899-12-31 14:53:00	1899-12-31 15:35:00	1899-12-31 15:15:00	1899-12-31 15:33:00	1899-12-31 07:59:30	1899-12-31 23:18:30	1899-12-31 15:19:00	8.599	24.975	1.431	8.566	22.197	0.928	9.898	32.041	0.849	9.717	23.216	0.909	#NULL!	2	0	0	2	2013-02-27
3003	2012-05-08	2012-05-09	2013-05-21	2013-05-22	1899-12-31 08:00:00	1899-12-31 08:30:00	1899-12-31 09:00:00	1899-12-31 23:00:00	1899-12-31 22:30:00	1899-12-31 08:45:00	1899-12-31 09:00:00	1899-12-31 09:30:00	1899-12-31 23:00:00	1899-12-31 22:45:00	1899-12-31 08:30:00	1899-12-31 08:35:00	1899-12-31 09:05:00	1899-12-31 23:00:00	1899-12-31 22:30:00	1899-12-31 08:25:00	1899-12-31 08:35:00	1899-12-31 09:05:00	1899-12-31 23:05:00	1899-12-31 22:30:00	1899-12-31 15:00:00	1899-12-31 14:15:00	1899-12-31 14:30:00	1899-12-31 14:40:00	1899-12-31 08:25:00	1899-12-31 23:01:15	1899-12-31 14:36:15	5.824	8.271	0.869	9.262	10.784	0.776	7.771	16.791	1.351	4.075	15.615	0.89	0	2	0	0	3	2011-10-29
3022	2012-06-30	2012-07-01	2013-06-17	2013-06-18	1899-12-31 08:00:00	1899-12-31 08:10:00	1899-12-31 08:35:00	1899-12-31 23:10:00	1899-12-31 22:40:00	1899-12-31 08:19:00	1899-12-31 08:25:00	1899-12-31 08:55:00	1899-12-31 22:50:00	1899-12-31 22:30:00	1899-12-31 08:00:00	1899-12-31 08:00:00	1899-12-31 08:30:00	1927-05-17	1899-12-31 23:00:00	1899-12-31 08:05:00	1899-12-31 08:10:00	1899-12-31 08:40:00	1899-12-31 23:00:00	1899-12-31 23:00:00	1899-12-31 15:10:00	1899-12-31 14:31:00	#NULL!	1899-12-31 14:55:00	1899-12-31 08:06:00	1899-12-31 23:00:00	1899-12-31 14:54:00	7.268	15.763	0.772	4.915	16.221	1.193	5.623	13.146	0.962	5.424	21.043	1.91	1	-99	-99	-99	3	2011-12-22
3027	2012-07-24	2012-07-25	2013-07-07	2013-07-08	1899-12-31 05:53:00	1899-12-31 05:55:00	1899-12-31 06:32:00	1900-01-01 00:46:00	1900-01-01 00:15:00	1899-12-31 05:33:00	1899-12-31 05:39:00	1899-12-31 06:07:00	1900-01-01 01:00:00	1900-01-01 00:07:00	1899-12-31 05:25:00	1899-12-31 05:30:00	1899-12-31 06:01:00	1900-01-01 00:39:00	1900-01-01 00:03:00	1899-12-31 05:30:00	1899-12-31 05:37:00	1899-12-31 06:06:00	1900-01-01 00:32:00	1899-12-31 23:49:00	1899-12-31 18:53:00	1899-12-31 19:27:00	1899-12-31 19:14:00	1899-12-31 19:02:00	1899-12-31 05:35:15	1900-01-01 00:44:15	1899-12-31 19:09:00	5.38	12.839	1.042	5.422	14.574	1.159	4.526	6.937	1.008	4.978	11.422	1.224	-99	2	0	0	3	2012-02-02
3039	2012-10-21	2012-10-22	2013-10-15	2013-10-16	1899-12-31 09:30:00	1899-12-31 09:36:00	1899-12-31 10:06:00	1900-01-01 00:15:00	1899-12-31 23:45:00	1899-12-31 08:28:00	1899-12-31 08:30:00	1899-12-31 09:00:00	1900-01-01	1899-12-31 23:47:00	1899-12-31 08:23:00	1899-12-31 08:28:00	1899-12-31 08:58:00	1899-12-31 23:25:00	1899-12-31 23:15:00	1899-12-31 07:30:00	1899-12-31 07:35:00	1899-12-31 08:05:00	1899-12-31 23:45:00	1899-12-31 23:35:00	1899-12-31 14:45:00	1899-12-31 15:32:00	1899-12-31 15:02:00	1899-12-31 16:15:00	1899-12-31 08:27:45	1899-12-31 23:51:15	1899-12-31 15:23:30	9.358	12.21	2.306	10.589	13.558	0.592	5.75	11.541	0.967	10.716	15.78	0.426	#NULL!	3	0	1	3	2012-04-18
3046	2012-11-09	2012-11-10	2013-11-14	2013-11-15	1899-12-31 07:45:00	1899-12-31 08:00:00	1899-12-31 08:30:00	1900-01-01 00:15:00	1899-12-31 23:45:00	1899-12-31 07:30:00	1899-12-31 07:30:00	1899-12-31 08:00:00	1900-01-01 00:30:00	1900-01-01 00:15:00	1899-12-31 07:30:00	1899-12-31 07:45:00	1899-12-31 08:15:00	1900-01-01 00:15:00	1899-12-31 23:55:00	1899-12-31 07:25:00	1899-12-31 07:30:00	1899-12-31 08:00:00	1900-01-01 00:20:00	1900-01-01 00:10:00	1899-12-31 16:30:00	1899-12-31 17:00:00	1899-12-31 16:45:00	1899-12-31 16:55:00	1899-12-31 07:32:30	1900-01-01 00:20:00	1899-12-31 16:47:30	3.345	13.855	0.475	10.621	16.379	0.587	17.092	30.171	0.579	11.49	15.706	0.685	-99	1	1	0	3	2012-05-03
3060	2013-01-13	2013-01-14	2014-01-07	2014-01-08	1899-12-31 08:00:00	1899-12-31 08:00:00	1899-12-31 08:30:00	1899-12-31 23:45:00	1899-12-31 23:30:00	1899-12-31 07:00:00	1899-12-31 07:15:00	1899-12-31 07:45:00	1899-12-31 23:45:00	1899-12-31 23:30:00	1899-12-31 07:30:00	1899-12-31 07:30:00	1899-12-31 08:00:00	1899-12-31 23:40:00	1899-12-31 23:30:00	1899-12-31 08:00:00	1899-12-31 08:05:00	1899-12-31 08:30:00	1899-12-31 23:40:00	1899-12-31 23:30:00	1899-12-31 15:45:00	1899-12-31 16:45:00	1899-12-31 16:10:00	1899-12-31 15:40:00	1899-12-31 07:37:30	1899-12-31 23:42:30	1899-12-31 16:05:00	16.465	24.99	3.378	6.911	24.846	0.07	16.127	20.317	1.874	4.54	6.594	2.724	#NULL!	1	1	0	3	2012-07-12
3072	2013-03-09	2013-03-10	2014-02-22	2014-02-23	1899-12-31 07:30:00	1899-12-31 08:00:00	1899-12-31 08:30:00	1899-12-31 22:30:00	1899-12-31 22:00:00	1899-12-31 07:45:00	1899-12-31 08:00:00	1899-12-31 08:30:00	1899-12-31 22:30:00	1899-12-31 22:00:00	1899-12-31 08:00:00	1899-12-31 08:00:00	1899-12-31 08:30:00	1899-12-31 23:30:00	1899-12-31 23:00:00	1899-12-31 07:30:00	1899-12-31 07:30:00	1899-12-31 08:00:00	1899-12-31 22:30:00	1899-12-31 22:00:00	1899-12-31 15:00:00	1899-12-31 14:45:00	1899-12-31 15:30:00	1899-12-31 15:00:00	1899-12-31 07:41:15	1899-12-31 22:45:00	1899-12-31 15:03:45	0.624	9.898	13.156	1.051	7.991	11.306	10.268	11.859	0.993	11.758	18.149	0.856	#NULL!	3	0	1	3	2012-09-05
3081	2013-03-09	2013-03-10	2014-02-24	2014-02-25	1899-12-31 07:00:00	1899-12-31 07:07:00	1899-12-31 07:44:00	1899-12-31 23:45:00	1899-12-31 23:30:00	1899-12-31 07:00:00	1899-12-31 07:09:00	1899-12-31 07:46:00	1899-12-31 23:30:00	1899-12-31 23:15:00	1899-12-31 07:55:00	1899-12-31 07:56:00	1899-12-31 08:25:00	1900-01-01	1899-12-31 23:30:00	1899-12-31 07:29:00	1899-12-31 07:29:00	1899-12-31 08:03:00	1900-01-01	1899-12-31 23:35:00	1899-12-31 16:45:00	1899-12-31 16:30:00	1899-12-31 16:05:00	1899-12-31 16:31:00	1899-12-31 07:21:00	1899-12-31 23:48:45	1899-12-31 16:27:45	10.366	14.087	5.123	8.739	15.072	2.922	0.848	12.529	11.921	7.856	18.247	0.654	#NULL!	3	0	1	3	2012-09-05
3082	2013-03-05	2013-03-06	2014-03-04	2014-03-05	1899-12-31 07:00:00	1899-12-31 07:00:00	1899-12-31 07:35:00	1899-12-31 22:30:00	1899-12-31 22:05:00	1899-12-31 06:50:00	1899-12-31 07:00:00	1899-12-31 07:30:00	1899-12-31 22:30:00	1899-12-31 22:15:00	1899-12-31 07:25:00	1899-12-31 07:30:00	1899-12-31 08:05:00	1899-12-31 22:45:00	1899-12-31 22:30:00	1899-12-31 07:30:00	1899-12-31 07:35:00	1899-12-31 08:10:00	1899-12-31 23:00:00	1899-12-31 22:40:00	1899-12-31 15:30:00	1899-12-31 15:40:00	1899-12-31 15:20:00	1899-12-31 15:30:00	1899-12-31 07:11:15	1899-12-31 22:41:15	1899-12-31 15:30:00	10.377	13.329	0.617	5.691	12.218	0.582	4.002	21.835	0.708	9.106	15.362	0.854	#NULL!	3	0	1	3	2012-09-10
3083	2013-03-05	2013-03-06	2014-02-18	2014-02-19	1899-12-31 07:30:00	1899-12-31 07:30:00	1899-12-31 08:00:00	1899-12-31 22:40:00	1899-12-31 22:10:00	1899-12-31 07:25:00	1899-12-31 07:25:00	1899-12-31 07:55:00	1899-12-31 23:00:00	1899-12-31 22:20:00	1899-12-31 06:00:00	1899-12-31 06:15:00	1899-12-31 06:45:00	1899-12-31 22:20:00	1899-12-31 22:10:00	1899-12-31 07:10:00	1899-12-31 07:15:00	1899-12-31 07:45:00	1899-12-31 22:15:00	1899-12-31 22:05:00	1899-12-31 15:10:00	1899-12-31 15:35:00	1899-12-31 16:20:00	1899-12-31 15:05:00	1899-12-31 07:01:15	1899-12-31 22:33:45	1899-12-31 15:32:30	9.775	10.554	1.003	7.158	6.023	1.619	6.696	11.07	0.995	9.728	14.592	1.191	#NULL!	2	0	0	3	2012-09-11
3103	2013-05-09	2013-05-10	2014-03-11	2014-03-12	1899-12-31 08:15:00	1899-12-31 08:15:00	1899-12-31 08:45:00	1899-12-31 22:50:00	1899-12-31 22:45:00	1899-12-31 07:30:00	1899-12-31 07:30:00	1899-12-31 08:00:00	1899-12-31 23:00:00	1899-12-31 22:55:00	1899-12-31 06:45:00	1899-12-31 06:50:00	1899-12-31 07:20:00	1899-12-31 23:50:00	1899-12-31 23:20:00	1899-12-31 06:30:00	1899-12-31 06:40:00	1899-12-31 07:10:00	1899-12-31 22:45:00	1899-12-31 22:20:00	1899-12-31 14:35:00	1899-12-31 15:30:00	1899-12-31 17:05:00	1899-12-31 16:15:00	1899-12-31 07:15:00	1899-12-31 23:06:15	1899-12-31 15:51:15	10.453	14.091	0.634	11.119	18.336	0.51	7.904	15.374	0.637	8.32	19.641	0.712	#NULL!	2	0	0	3	2012-11-01
4018	2013-01-12	2013-01-13	2014-01-11	2014-01-12	1899-12-31 04:45:00	1899-12-31 04:50:00	1899-12-31 05:20:00	1899-12-31 23:45:00	1899-12-31 23:25:00	1899-12-31 05:40:00	1899-12-31 05:45:00	1899-12-31 06:30:00	1900-01-01	1899-12-31 23:40:00	1899-12-31 05:42:00	1899-12-31 05:58:00	1899-12-31 06:30:00	1900-01-01 00:30:00	1900-01-01 00:20:00	1899-12-31 07:28:00	1899-12-31 07:38:00	1899-12-31 08:05:00	1899-12-31 23:30:00	1899-12-31 23:05:00	1899-12-31 19:00:00	1899-12-31 18:20:00	1899-12-31 18:48:00	1899-12-31 16:02:00	1899-12-31 05:53:45	1899-12-31 23:56:15	1899-12-31 18:02:30	1.429	42.464	0.07	5.893	11.655	0.078	3.197	7.601	0.659	6.576	10.212	0.777	#NULL!	2	0	0	4	2012-07-09
4020	2013-01-28	2013-01-29	2014-01-09	2014-01-10	1899-12-31 06:10:00	1899-12-31 06:17:00	1899-12-31 06:40:00	1899-12-31 23:20:00	1899-12-31 23:10:00	1899-12-31 07:45:00	1899-12-31 07:45:00	1899-12-31 08:15:00	1899-12-31 22:20:00	1899-12-31 22:10:00	1899-12-31 05:27:00	1899-12-31 05:30:00	1899-12-31 06:00:00	1899-12-31 21:45:00	1899-12-31 21:30:00	1899-12-31 06:10:00	1899-12-31 06:12:00	1899-12-31 06:43:00	1899-12-31 21:45:00	1899-12-31 21:30:00	1899-12-31 17:10:00	1899-12-31 14:35:00	1899-12-31 16:18:00	1899-12-31 15:35:00	1899-12-31 06:23:00	1899-12-31 22:17:30	1899-12-31 15:54:30	14.908	12.667	0.506	11.221	17.137	3.915	11.492	26.15	1.268	9.756	19.443	1.121	#NULL!	1	1	0	4	2012-07-17
4042	2013-06-06	2013-06-07	2014-05-13	2014-05-14	1899-12-31 07:30:00	1899-12-31 07:30:00	1899-12-31 08:05:00	1900-01-01	1899-12-31 23:30:00	1899-12-31 07:50:00	1899-12-31 07:50:00	1899-12-31 08:20:00	1900-01-01 00:45:00	1900-01-01 00:30:00	1899-12-31 06:00:00	1899-12-31 06:10:00	1899-12-31 06:45:00	1899-12-31 23:45:00	1899-12-31 23:30:00	1899-12-31 05:30:00	1899-12-31 05:30:00	1899-12-31 06:00:00	1900-01-01 01:15:00	1900-01-01	1899-12-31 16:30:00	1899-12-31 16:55:00	1899-12-31 17:45:00	1899-12-31 19:45:00	1899-12-31 06:42:30	1900-01-01 00:26:15	1899-12-31 17:43:45	16.637	21.977	1.137	12.181	11.884	0.295	5.484	23.88	2.252	18.868	22.148	2.246	#NULL!	1	1	0	4	2012-12-18
4045	2013-06-21	2013-06-22	2014-05-06	2014-05-07	1899-12-31 07:50:00	1899-12-31 08:05:00	1899-12-31 08:35:00	1899-12-31 23:00:00	1899-12-31 22:45:00	1899-12-31 07:55:00	1899-12-31 07:58:00	1899-12-31 08:30:00	1899-12-31 22:45:00	1899-12-31 22:30:00	1899-12-31 08:10:00	1899-12-31 08:15:00	1899-12-31 08:50:00	1899-12-31 23:00:00	1899-12-31 22:45:00	1899-12-31 07:30:00	1899-12-31 07:35:00	1899-12-31 08:10:00	1899-12-31 22:30:00	1899-12-31 22:10:00	1899-12-31 15:10:00	1899-12-31 14:50:00	1899-12-31 14:50:00	1899-12-31 15:00:00	1899-12-31 07:51:15	1899-12-31 22:48:45	1899-12-31 14:57:30	11.985	15.969	1.39	7.397	10.399	1.299	5.78	14.933	2.378	10.662	21.347	1.939	#NULL!	3	0	1	4	2012-12-17
[truncated: 73 more columns]
